# Supplementary material for: Scarless deletion of up to seven methyl-accepting chemotaxis genes with an optimized method highlights key function of CheM in Salmonella Typhimurium
Source: PLoS One. 2017 Feb 17;12(2):e0172630. doi: 10.1371/journal.pone.0172630 (PMC5315404; doi:10.1371/journal.pone.0172630)
Supplement: S1 Table — (XLSX) [file pone.0172630.s004.xlsx]

## Sheet: oligonucleotides
Designation	Sequence 5’-> 3’
Aad9-I-SceI-pSK-Gbs-for	TAATACGACTCACTATAGGGCGAATTGGGTACCAGTTACGCTAGGGATAACAGGGTAATATAGGCGCAACGCAATTAATGTAAG
Aad9-pSK-Gbs-rev	ATGACCATGATTACGCCAAGCGCGCAATTACCTATATCGCCGACATCACC
Aer-cleanDel-for	GCAAATTGCGATCCAGAG
Aer-cleanDel-rev	GGGCGGATGTCATTACCATTGCTACCTACAAATAAACTTAGATAGCGTCCTGTGCAGG
Aer-Delcheck-for2	CCTCTCGGTTTAGTGCTTTC
Aer-Delcheck-rev2	CGTGGTGGGATAATCATTGG
Aer-Scarless-for	CGAAAAATTAACATCCAGATAACCTGCACAGGACGCTATCAGGGTTTTCCCAGTCACGAC
Aer-Scarless-rev	GGGCGGATGTCATTACCATTGCTACCTACAAATAAACTTATGCTTCCGGCTCGTATGTTG
Aph-I-SceI-KpnI-rev2	GCCGGTACCAGTTACGCTAGGGATAACAGGGTAATATAGAGAGCGCTTTTGAAGCTGGG
Aph-I-SceI-pSK-Gbs-for	TAATACGACTCACTATAGGGCGAATTGGGTACCAGTTACGCTAGGGATAACAGGGTAATATAGCTGGGCTATCTGGACAAGGG
Aph-pSK-Gbs-rev2	ATGACCATGATTACGCCAAGCGCGCAATTACGAAGCCCAACCTTTCATAG
CheM-cleanDel-for	CCGCTGCGACACTGTCATTG
CheM-cleanDel-rev	GTTCGCAAATTAATCGATAACCGACAGCGCACGTCGATCAAAGGCACCTTCCTGATAACG
CheM-Delcheck-for	CGTCGTCGGGATAGTGGTAG
CheM-Delcheck-rev	AAAGCGGTCAGGTTGGTAG
CheM-pWSK-Gbs-rev	ATGACCATGATTACGCCAAGCGCGCAATTATATGCGAACCAGACGAAAGG
CheM-Scarless-for	TGCCGATAACGTTGATAACTCGTTATCAGGAAGGTGCCTTAGGGTTTTCCCAGTCACGAC
CheM-Scarless-rev	GTTCGCAAATTAATCGATAACCGACAGCGCACGTCGATCATGCTTCCGGCTCGTATGTTG
McpB-cleanDel-for	TAACGGTGGATAACCGTCTC
McpB-cleanDel-rev	GAAGGAAACCCATTCATCAGTAGACTGTGCGGGAGCCGACATGAATTTCCTTGCTGAATA
McpB-Delcheck-for2	TGGGCTATCTGGACAGATTG
McpB-Delcheck-rev	GAAGGGAAGAGGCGATAGTG
McpB-Scarless-for	GTCTGATGACTAATCTCTTATATTCAGCAAGGAAATTCATAGGGTTTTCCCAGTCACGAC
McpB-Scarless-rev	GAAGGAAACCCATTCATCAGTAGACTGTGCGGGAGCCGACTGCTTCCGGCTCGTATGTTG
McpC-cleanDel-for	TCCTTCTCCCTTGTCTAC
McpC-cleanDel-rev	GATTGATCGCGCGGCGCTGGAAATCGCCGAACTGGATTAAATTTTCTCCCTGGGATTGC
McpC-Delcheck-for	CGGATGCGCTCTGATAGAAG
McpC-Delcheck-rev	ACTTCGGCTGGTCATTCTTG
McpC-Scarless-for	AATCTTCCTGTATGAGGATATGCAATCCCAGGGAGAAAATAGGGTTTTCCCAGTCACGAC
McpC-Scarless-rev	GATTGATCGCGCGGCGCTGGAAATCGCCGAACTGGATTAATGCTTCCGGCTCGTATGTTG
pKD4-Gbs-rev	CAACCTGCCATCACGAGATTTC
pSIM-Gbs-for	CCGCTGTGCTTTCAGTGGATTTCG
pSIM-Gbs-rev	GACAGTAAGACGGGTAAGCCTG
pSIM-I-SceI-Gbs-rev	GGCCTTTCTGTTATCCGAAATCCACTGAAAGCACAGCGGGGTCTCCCTATAGTGAGTCG
pSIM-TetR-Gbs-for2	CGGTATCATCAACAGGCTTACCCGTCTTACTGTCAAAGTGCCACCTGCATCG
pWSK29-Gbs-for	TAATTGCGCGCTTGGCGTAATC
pWSK29-Gbs-rev	ACCCAATTCGCCCTATAGTG
STM14_2710-seq-for	CGGTAACGTCTCTTGTTCTC
STM14_2710-seq-rev	ATTCAGGCGTCAGACATTCC
Tcp-cleanDel-for	TCCCGCGATATTCCTTTC
Tcp-cleanDel-rev	GTAAAGCGCATTAACTGCACGGCAGATACTATTCTGATTAAGTGCCTAACATTCCTTATT
Tcp-Delcheck-for	TTTACCGGGCTATGGCTGGC
Tcp-Delcheck-rev	GTTGCCCTGAACCGGTAATG
Tcp-Scarless-for	ATTGATCATACCGTCTACAAAATAAGGAATGTTAGGCACTAGGGTTTTCCCAGTCACGAC
Tcp-Scarless-rev	GTAAAGCGCATTAACTGCACGGCAGATACTATTCTGATTATGCTTCCGGCTCGTATGTTG
Trg-cleanDel-rev	CGCCCGCGGCTAAAATAGCCCGCTGGCGCGACGCTTACTAGACCGTCGACTCTCTTGTAG
Trg-Delcheck-for	GGCGATAACTGATTCATCCG
Trg-Delcheck-rev	AGAATGCGGAAGCCCTGTTG
Trg-Scarless-for	GCGTGTTTTACGCATAAAACCTACAAGAGAGTCGACGGTCAGGGTTTTCCCAGTCACGAC
Trg-Scarless-rev	CGCCCGCGGCTAAAATAGCCCGCTGGCGCGACGCTTACTATGCTTCCGGCTCGTATGTTG
Tsr-cleanDel-rev	ACGGTCGTCTGTAGGCCGACTGTTCACCACTACGCCCTTAGTTTTCTCTTTCCGCTAGAC
Tsr-Delcheck-for	GTTCGTGTTTGAGGAGGTAG
Tsr-Delcheck-rev	ACCGCACACCTTCACTCAAC
Tsr-Scarless-for	AGGCCGAAAATTCTGTATCTGTCTAGCGGAAAGAGAAAACAGGGTTTTCCCAGTCACGAC
Tsr-Scarless-rev	ACGGTCGTCTGTAGGCCGACTGTTCACCACTACGCCCTTATGCTTCCGGCTCGTATGTTG
XhoI-aph-for2	GAACTCGAGACTGGGCTATCTGGACAAGG
YceB-seq-for	CCAATCTGGCTGACAAGGTTAG
YceB-seq-rev	CGGCGAATTATCGGAAGATG
